# Supplementary material for: Deep convolutional neural network architecture for facial emotion recognition
Source: PeerJ Comput Sci. 2024 Dec 17;10:e2339. doi: 10.7717/peerj-cs.2339 (PMC11784769; doi:10.7717/peerj-cs.2339)
Supplement: Supplemental Information 1 [file peerj-cs-10-2339-s001.zip]

Archive with 17 entries (15 files):
- Supplemental1.ipynb
- Supplemental2.ipynb
- hist_dict/
- hist_dict/history_dcnn_V100.json
- hist_dict/history_dcnn_rtx3050.json
- hist_dict/historyvgg16.json
- hist_dict/historyresnet.json
- hist_dict/history_dcnn_A100.json
- hist_dict/historyeffnetb4.json
- hist_dict/historyvgg19.json
- hist_dict/history_dcnn_t4.json
- helper_functions.py
- time_var/
- time_var/dcnn-A100
- time_var/dcnn-v100
- time_var/dcnn-t4
- time_var/dcnn-rtx3050
