# Supplementary material for: Deep convolutional neural network architecture for facial emotion recognition
Source: PeerJ Comput Sci. 2024 Dec 17;10:e2339. doi: 10.7717/peerj-cs.2339 (PMC11784769; doi:10.7717/peerj-cs.2339)
Supplement: Supplemental Information 1 [file peerj-cs-10-2339-s001.zip › Supplemental1.ipynb]

# %% [markdown]
# Deep Convolutional Neural Network Architecture for Facial Emotion Recognition

This notebook demonstrates the process of using TensorFlow to classify facial emotions using the FER2013+ dataset. The steps include downloading the dataset, preprocessing, model training, and evaluation.

## Introduction

This project aims to build a convolutional neural network (CNN) to classify facial emotions using the FER2013+ dataset. The FER2013+ dataset contains 48x48 pixel grayscale images of faces.

## Setup

First, we set up the environment and import necessary libraries.

# %% [code]
import os
os.environ['TF_CPP_MIN_LOG_LEVEL'] = '3'
import numpy as np
import pandas as pd

import tensorflow as tf
from tensorflow.keras import optimizers
from tensorflow.keras.models import Model
from tensorflow.keras.layers import Input, Flatten, Dense, Conv2D, MaxPooling2D
from tensorflow.keras.layers import Dropout, BatchNormalization
from tensorflow.keras.callbacks import Callback, EarlyStopping, ReduceLROnPlateau, ModelCheckpoint
from keras.preprocessing.image import ImageDataGenerator
from tensorflow.keras.utils import plot_model

from sklearn.model_selection import train_test_split
from sklearn.metrics import classification_report
import matplotlib.pyplot as plt
import pickle

# %% [markdown]
To begin with, we need to download the FER2013+ dataset from Kaggle. This dataset contains facial emotion recognition data that we will use for our classification task. We use the `opendatasets` library for this purpose.

# %% [code]
import opendatasets as od

dataset_url = "https://www.kaggle.com/datasets/subhaditya/fer2013plus"
dataset_path = od.download(dataset_url)

print(f"Dataset downloaded")


# %% [markdown]
### Loading and Preprocessing the Data

We start by setting up the necessary configurations for loading the FER2013+ dataset for facial emotion recognition. We use TensorFlow's `ImageDataGenerator` to augment and preprocess the images.

# %% [code]
#Getting the data
tf.random.set_seed(42)
batch_size = 128
target_size = (48,48)
train_dir = "fer2013plus/fer2013plus/fer2013/train/"
test_dir = "fer2013plus/fer2013plus/fer2013/test/"
train_dataGenerator = tf.keras.preprocessing.image.ImageDataGenerator(rescale=1./255,
                                                               horizontal_flip=True,
                                                               validation_split=0.2)
train_ds = train_dataGenerator.flow_from_directory(train_dir,
                                                        batch_size=batch_size,
                                                        target_size=target_size, 
                                                        shuffle=True,
                                                        class_mode='categorical',
                                                        color_mode="grayscale", 
                                                        subset='training')
validation_ds = train_dataGenerator.flow_from_directory(train_dir,
                                                        batch_size=batch_size,
                                                        target_size=target_size,
                                                        shuffle=True,
                                                        class_mode='categorical',
                                                        color_mode="grayscale", 
                                                        subset='validation')

test_dataGenerator = tf.keras.preprocessing.image.ImageDataGenerator(rescale=1./255,
                                                              horizontal_flip=True)
test_ds = test_dataGenerator.flow_from_directory(test_dir,
                                                  batch_size=batch_size,
                                                  target_size=target_size,
                                                  shuffle=True,
                                                  color_mode="grayscale", 
                                                  class_mode="categorical")

# %% [markdown]
# Model Architecture Definition

## Overview

This function defines a Deep Convolutional Neural Network (DCNN) for image classification tasks, particularly suited for facial emotion recognition in the FER2013+ dataset.

# %% [code]
def build_dcnn(input_shape, num_classes):
    model_in = Input(shape=input_shape, name="input")
    
    conv2d_1 = Conv2D(
        filters=64,
        kernel_size=(3,3),
        activation='elu',
        padding='same',
        
        kernel_initializer='he_normal',  
        
        name='conv2d_1'
    )(model_in)
    batchnorm_1 = BatchNormalization(name='batchnorm_1')(conv2d_1)
    conv2d_2 = Conv2D(
        filters=64,
        kernel_size=(3,3),
        activation='elu',
        padding='same',
        kernel_initializer='he_normal',
        name='conv2d_2'
    )(batchnorm_1)
    batchnorm_2 = BatchNormalization(name='batchnorm_2')(conv2d_2)
    
    maxpool2d_1 = MaxPooling2D(pool_size=(2,2), name='maxpool2d_1')(batchnorm_2)
    
    dropout_1 = Dropout(0.3, name='dropout_1')(maxpool2d_1)

    conv2d_3 = Conv2D(
        filters=128,
        kernel_size=(3,3),
        activation='elu',
        padding='same',
        kernel_initializer='he_normal',
        name='conv2d_3'
    )(dropout_1)
    batchnorm_3 = BatchNormalization(name='batchnorm_3')(conv2d_3)
    conv2d_4 = Conv2D(
        filters=128,
        kernel_size=(3,3),
        activation='elu',
        padding='same',
        kernel_initializer='he_normal',
        name='conv2d_4'
    )(batchnorm_3)
    batchnorm_4 = BatchNormalization(name='batchnorm_4')(conv2d_4)
    
    maxpool2d_2 = MaxPooling2D(pool_size=(2,2), name='maxpool2d_2')(batchnorm_4)
    dropout_2 = Dropout(0.3, name='dropout_2')(maxpool2d_2)

    conv2d_5 = Conv2D(
        filters=256,
        kernel_size=(3,3),
        activation='elu',
        padding='same',
        kernel_initializer='he_normal',
        name='conv2d_5'
    )(dropout_2)
    batchnorm_5 = BatchNormalization(name='batchnorm_5')(conv2d_5)
    conv2d_6 = Conv2D(
        filters=256,
        kernel_size=(3,3),
        activation='elu',
        padding='same',
        kernel_initializer='he_normal',
        name='conv2d_6'
    )(batchnorm_5)
    batchnorm_6 = BatchNormalization(name='batchnorm_6')(conv2d_6)
    
    maxpool2d_3 = MaxPooling2D(pool_size=(2,2), name='maxpool2d_3')(batchnorm_6)

    dropout_3 = Dropout(0.3, name='dropout_3')(maxpool2d_3)

    flatten = Flatten(name='flatten')(dropout_3)
    
    dense_1 = Dense(
        128,
        activation='elu',
        kernel_initializer='he_normal',
        name='dense1'
    )(flatten)
    batchnorm_7 = BatchNormalization(name='batchnorm_7')(dense_1)
    dropout_4 = Dropout(0.4, name='dropout_4')(batchnorm_7)

    model_out = Dense(
        num_classes,
        activation='softmax',
        name='out_layer',
        kernel_initializer=tf.keras.initializers.HeNormal()
    )(dropout_4)

    model = Model(inputs=model_in, outputs=model_out, name="DCNN")
    
    return model

# %% [markdown]
## Model Summary

# %% [code]
model = build_dcnn(input_shape=(48,48,1), num_classes=8)
model.summary() 

# %% [code]
model.compile(loss="categorical_crossentropy",
             optimizer=optimizers.Adam(0.01),
             metrics=["accuracy"])

# %% [markdown]
# Callback Functions

## Early Stopping
- Stops training early when validation loss stops improving.

## Learning Rate Scheduler
- Adjusts learning rate based on validation accuracy.

## Model Checkpoint
- Saves the best model based on validation accuracy.

# %% [code]
#Callback functions
early_stopping = EarlyStopping(
    monitor='val_loss',    
    min_delta=0.00001,      
    patience=8,            
    verbose=1,
    restore_best_weights=True
)

lr_scheduler = ReduceLROnPlateau(
    monitor='val_accuracy',  #val_loss no overfitting   
    min_delta=0.0001,  
    mode="min",
    factor=0.5,                 
    patience=6,                 
    min_lr=1e-7,                
    verbose=1                   
)

checkpoint = ModelCheckpoint("model.h5", monitor='val_accuracy', 
                         verbose=1, save_best_only=True, mode='max')

# %% [markdown]
Model will also be trained with augmented data for comparision purposes later.

# %% [code]
# aug_datagen = ImageDataGenerator(
#     width_shift_range=0.15,
#     height_shift_range=0.15,
#     shear_range=0.15,
#     zoom_range=0.15,
#     horizontal_flip=True,
#     validation_split=0.2
# )
# aug_train_ds = aug_datagen.flow_from_directory(train_dir,
#                                                target_size=target_size,
#                                               batch_size=batch_size,
#                                               color_mode="grayscale",
#                                               class_mode="categorical",
#                                               subset="training")
# aug_validation_ds = aug_datagen.flow_from_directory(train_dir,
#                                                target_size=target_size,
#                                               batch_size=batch_size,
#                                               color_mode="grayscale",
#                                               class_mode="categorical",
#                                               subset="validation")

# %% [markdown]
Training the model with all the `callbacks` created

# %% [code]
#Fitting the data
import time
start = time.time()
history = model.fit(train_ds,
                    steps_per_epoch=len(train_ds),
                    validation_steps=int(0.25*len(test_ds)),
                   validation_data = validation_ds,
                   epochs=100,
                   callbacks=[early_stopping, lr_scheduler, checkpoint])
end = time.time()
print(end-start)

# %% [markdown]
### Evaluating and saving the model

# %% [code]
model.evaluate(test_ds)

# %% [code]
history.history["val_accuracy"][-1]

# %% [code]
model.save("model.h5")

# %% [code]
import tensorflow as tf
import visualkeras
from PIL import Image

model = tf.keras.models.load_model('model.h5')

# Plot the model architecture
image = visualkeras.layered_view(model, legend=False)
width, height = 3000, 1000
image = image.resize((width, height))

image.save("visualkeras.png")

# %% [markdown]
### Creating a function which creates json files by taking in pickle files of various models for further analysis

# %% [code]
def json_dump(filepath: str = "", filenames: list = [], dicts: list = []) -> None:
    """
    Saves dictionary variables as json files

    Args:
    filepath (str): path to save the file. Default is current directory
    filename (list of strings): names for each saved file
    dicts (list of dictionaires): data to be stored in a file

    Returns: None

    """
    import json
    if (len(filenames) != len(dicts)):
        raise ValueError("Input size Incompatible")
    for i in range(len(filenames)):
        python_obj = eval(str(dicts[i]))
        json_obj = json.dumps(python_obj,indent=4)
        with open(f"{filepath}/{filenames[i]}","w") as file:
            file.write(json_obj)


# %% [code]
filenames = [f.split(".pkl")[0]+".json" for f in os.listdir("history_var/")]
dicts = [pickle.load(f) for f in os.listdir("history_var")]
json_dumps(filepath='hist_dict',
            filenames=filenames,
            dicts=dicts)

# %% [markdown]
### Visualisisng the model performance

# %% [code]
plt.plot(history.history["val_accuracy"], color="blue")
plt.plot(history.history["val_loss"], color="green")
plt.plot(history.history["loss"], color="red")
plt.plot(history.history["accuracy"], color="black")
plt.legend(["val_accuracy","val_loss","loss", "accuracy"])
plt.show()

# %% [markdown]
### Loading in a model that is trained in the exact same way but the input data is augmented

# %% [code]
with open("history_var/hist_dcnn.pkl", 'rb') as pickle_file:
    history_no_aug = pickle.load(pickle_file)
    history_no_aug = history_no_aug.history

with open("history_var/augmented_dcnn.pkl", 'rb') as pickle_file:
    history_aug = pickle.load(pickle_file)

# %% [code]
pd.DataFrame(history_no_aug).plot()
plt.title("Model performance without data augmentation")
plt.xlabel("epochs")

# %% [code]
pd.DataFrame(history_aug).plot()
plt.title("Model performance with data augmentation")
plt.xlabel("epochs")

# %% [code]
fig, axs = plt.subplots(1, 2, figsize=(13, 6), dpi=200)  # Adjust figsize to meet the pixel requirements
colour = ['#d7191c','#fdae61','#ffffbf','#abd9e9','#2c7bb6']

# Plot the first dataframe in the first subplot
pd.DataFrame(history_no_aug).plot(ax=axs[0], color=colour, legend=False)
# axs[0].set_title('Model performance for Regular Images')

pd.DataFrame(history_aug).plot(ax=axs[1], color=colour, legend=False)
# axs[1].set_title('Model performance for Augmented Images')
# fig.suptitle('Comparison of Model performance regarding Image Augmentation', fontsize=15)

plt.tight_layout()
plt.savefig('augvsnoaug.png', dpi=200)

# %% [markdown]
Model trained with augmented data performs better with less noise while training because it is able to generalise the data very well compared to that model which is trained on non-augmented data
