# Supplementary material for: Deep convolutional neural network architecture for facial emotion recognition
Source: PeerJ Comput Sci. 2024 Dec 17;10:e2339. doi: 10.7717/peerj-cs.2339 (PMC11784769; doi:10.7717/peerj-cs.2339)
Supplement: Supplemental Information 1 [file peerj-cs-10-2339-s001.zip › hist_dict/history_dcnn_V100.json]

{
    "loss": [
        1.4929845333099365,
        1.0151840448379517,
        0.8558096289634705,
        0.7683993577957153,
        0.7105878591537476,
        0.6610831022262573,
        0.628256618976593,
        0.5323963165283203,
        0.48365968465805054,
        0.46344253420829773,
        0.43521571159362793,
        0.4121953845024109,
        0.39062637090682983,
        0.31122052669525146,
        0.2789963185787201,
        0.24499988555908203,
        0.23568002879619598
    ],
    "accuracy": [
        0.4796583354473114,
        0.640014111995697,
        0.7007749080657959,
        0.7287777662277222,
        0.7481067180633545,
        0.7667312622070312,
        0.7797639966011047,
        0.8107608556747437,
        0.8303539752960205,
        0.8370905518531799,
        0.8451919555664062,
        0.8541299700737,
        0.8618351817131042,
        0.8887812495231628,
        0.9013296961784363,
        0.9134818315505981,
        0.9169601798057556
    ],
    "val_loss": [
        1.2880538702011108,
        1.1512329578399658,
        0.9767786860466003,
        0.9561211466789246,
        0.8358083963394165,
        0.7327945232391357,
        0.7311705946922302,
        0.6588199734687805,
        0.6121785044670105,
        0.6384224891662598,
        0.6245729923248291,
        0.7992136478424072,
        0.7311440110206604,
        0.6134828925132751,
        0.6463581323623657,
        0.7094224691390991,
        0.7192193269729614
    ],
    "val_accuracy": [
        0.5437081456184387,
        0.6057454943656921,
        0.6478674411773682,
        0.6332393288612366,
        0.7090235948562622,
        0.7485019564628601,
        0.7426859140396118,
        0.7645400166511536,
        0.7892139554023743,
        0.7767007350921631,
        0.7768769860267639,
        0.7527317404747009,
        0.7791681289672852,
        0.7960874438285828,
        0.7974973320960999,
        0.7897427082061768,
        0.7883327603340149
    ],
    "lr": [
        0.01,
        0.01,
        0.01,
        0.01,
        0.01,
        0.01,
        0.01,
        0.005,
        0.005,
        0.005,
        0.005,
        0.005,
        0.005,
        0.0025,
        0.0025,
        0.0025,
        0.0025
    ]
}
