# Supplementary material for: Deep convolutional neural network architecture for facial emotion recognition
Source: PeerJ Comput Sci. 2024 Dec 17;10:e2339. doi: 10.7717/peerj-cs.2339 (PMC11784769; doi:10.7717/peerj-cs.2339)
Supplement: Supplemental Information 1 [file peerj-cs-10-2339-s001.zip › hist_dict/history_dcnn_rtx3050.json]

{
    "loss": [
        1.5211914777755737,
        1.0289682149887085,
        0.8539248704910278,
        0.7725116014480591,
        0.7083613872528076,
        0.6120865345001221,
        0.5656148195266724,
        0.5307382345199585,
        0.49736183881759644,
        0.42269113659858704,
        0.3852015435695648,
        0.3599364757537842,
        0.33289071917533875,
        0.2808707058429718,
        0.24455679953098297
    ],
    "accuracy": [
        0.47270166873931885,
        0.6382088661193848,
        0.6935540437698364,
        0.7255195379257202,
        0.7496037483215332,
        0.7845191955566406,
        0.8016907572746277,
        0.8116413950920105,
        0.8217682242393494,
        0.8494628667831421,
        0.8630679845809937,
        0.8724462985992432,
        0.8800634145736694,
        0.8978953957557678,
        0.9138781428337097
    ],
    "val_loss": [
        1.3328057527542114,
        1.0972977876663208,
        0.852575957775116,
        0.8722752928733826,
        1.351462483406067,
        0.7148497700691223,
        0.6702989935874939,
        0.6665971279144287,
        0.7109628915786743,
        0.6508536338806152,
        0.6024495363235474,
        0.6347486972808838,
        0.6615105867385864,
        0.6421643495559692,
        0.6558812260627747
    ],
    "val_accuracy": [
        0.5301374793052673,
        0.6133239269256592,
        0.7025026679039001,
        0.691399335861206,
        0.5505815744400024,
        0.7485019564628601,
        0.7629538178443909,
        0.7648925185203552,
        0.7537891864776611,
        0.7744095921516418,
        0.7937962412834167,
        0.7839266657829285,
        0.7786394357681274,
        0.7987310290336609,
        0.7974973320960999
    ],
    "lr": [
        0.01,
        0.01,
        0.01,
        0.01,
        0.01,
        0.005,
        0.005,
        0.005,
        0.005,
        0.0025,
        0.0025,
        0.0025,
        0.0025,
        0.00125,
        0.00125
    ]
}
