# Supplementary material for: Deep convolutional neural network architecture for facial emotion recognition
Source: PeerJ Comput Sci. 2024 Dec 17;10:e2339. doi: 10.7717/peerj-cs.2339 (PMC11784769; doi:10.7717/peerj-cs.2339)
Supplement: Supplemental Information 1 [file peerj-cs-10-2339-s001.zip › hist_dict/historyvgg16.json]

{
    "loss": [
        1.489072322845459,
        1.365344762802124,
        1.327865719795227,
        1.305033564567566,
        1.2887083292007446,
        1.274823546409607,
        1.269080400466919,
        1.264114260673523,
        1.2595908641815186,
        1.2543325424194336,
        1.2523387670516968,
        1.2502292394638062,
        1.2484064102172852,
        1.2458914518356323,
        1.2450189590454102,
        1.2440930604934692,
        1.243395209312439,
        1.2423312664031982,
        1.2418255805969238,
        1.241462230682373,
        1.2410017251968384,
        1.2404146194458008,
        1.2401494979858398,
        1.2400140762329102,
        1.2398420572280884,
        1.2394883632659912,
        1.239392638206482,
        1.2392858266830444,
        1.2391982078552246,
        1.2390333414077759,
        1.238991141319275,
        1.238938808441162,
        1.2388824224472046,
        1.2388111352920532,
        1.238777995109558,
        1.2387560606002808
    ],
    "accuracy": [
        0.41996055841445923,
        0.4843937158584595,
        0.5015500783920288,
        0.5093355774879456,
        0.5158880949020386,
        0.5211371779441833,
        0.5237088799476624,
        0.5263510346412659,
        0.5272669792175293,
        0.5294511318206787,
        0.5303670763969421,
        0.5304727554321289,
        0.531917154788971,
        0.5329740047454834,
        0.5313887000083923,
        0.5324455499649048,
        0.5326217412948608,
        0.5330092310905457,
        0.5327978730201721,
        0.5330796837806702,
        0.5333967208862305,
        0.533502459526062,
        0.5342774391174316,
        0.5337138175964355,
        0.5340660810470581,
        0.5341717600822449,
        0.5337490439414978,
        0.5344536304473877,
        0.5344184041023254,
        0.5344536304473877,
        0.5347002148628235,
        0.5345593094825745,
        0.5345593094825745,
        0.534770667552948,
        0.5349467992782593,
        0.5349820256233215
    ],
    "val_loss": [
        1.4084281921386719,
        1.3651244640350342,
        1.3416006565093994,
        1.3214409351348877,
        1.3106015920639038,
        1.3038350343704224,
        1.2988877296447754,
        1.2977784872055054,
        1.2925275564193726,
        1.2910668849945068,
        1.2910281419754028,
        1.2878323793411255,
        1.287340760231018,
        1.2858809232711792,
        1.2852678298950195,
        1.2855207920074463,
        1.2843096256256104,
        1.2839940786361694,
        1.2837272882461548,
        1.283574104309082,
        1.283266305923462,
        1.2829629182815552,
        1.2830281257629395,
        1.2829563617706299,
        1.282619833946228,
        1.2825678586959839,
        1.2824931144714355,
        1.282407283782959,
        1.2823913097381592,
        1.2823406457901,
        1.2823007106781006,
        1.282273530960083,
        1.2822291851043701,
        1.2822246551513672,
        1.282207727432251,
        1.2821980714797974
    ],
    "val_accuracy": [
        0.4655585289001465,
        0.49359065294265747,
        0.501197338104248,
        0.5048598647117615,
        0.5119031071662903,
        0.5162699222564697,
        0.518101155757904,
        0.5141569375991821,
        0.5213410258293152,
        0.5223270654678345,
        0.5206367373466492,
        0.5214818716049194,
        0.5226088166236877,
        0.5241583585739136,
        0.5250034928321838,
        0.5216227769851685,
        0.5251443982124329,
        0.5250034928321838,
        0.5241583585739136,
        0.5240174531936646,
        0.5247218012809753,
        0.5238766074180603,
        0.5234540104866028,
        0.5242992043495178,
        0.5234540104866028,
        0.523735761642456,
        0.5241583585739136,
        0.5242992043495178,
        0.523735761642456,
        0.5242992043495178,
        0.5238766074180603,
        0.5234540104866028,
        0.5242992043495178,
        0.5241583585739136,
        0.5241583585739136,
        0.5241583585739136
    ],
    "lr": [
        0.001,
        0.001,
        0.001,
        0.001,
        0.001,
        0.0005,
        0.0005,
        0.0005,
        0.0005,
        0.00025,
        0.00025,
        0.00025,
        0.00025,
        0.000125,
        0.000125,
        0.000125,
        0.000125,
        6.25e-05,
        6.25e-05,
        6.25e-05,
        6.25e-05,
        3.125e-05,
        3.125e-05,
        3.125e-05,
        3.125e-05,
        1.5625e-05,
        1.5625e-05,
        1.5625e-05,
        1.5625e-05,
        7.8125e-06,
        7.8125e-06,
        7.8125e-06,
        7.8125e-06,
        3.90625e-06,
        3.90625e-06,
        3.90625e-06
    ]
}
