# Supplementary material for: Deep convolutional neural network architecture for facial emotion recognition
Source: PeerJ Comput Sci. 2024 Dec 17;10:e2339. doi: 10.7717/peerj-cs.2339 (PMC11784769; doi:10.7717/peerj-cs.2339)
Supplement: Supplemental Information 1 [file peerj-cs-10-2339-s001.zip › hist_dict/historyresnet.json]

{
    "loss": [
        1.6437907218933105,
        1.333668828010559,
        1.260406732559204,
        1.2175782918930054,
        1.1809923648834229,
        1.1277366876602173,
        1.1200900077819824,
        1.1115342378616333,
        1.1054540872573853,
        1.0780668258666992,
        1.0741361379623413
    ],
    "accuracy": [
        0.41932642459869385,
        0.5033819675445557,
        0.5240259170532227,
        0.5419220924377441,
        0.5574226975440979,
        0.577080249786377,
        0.5767984390258789,
        0.5795814990997314,
        0.5804269909858704,
        0.5919467210769653,
        0.5962446331977844
    ],
    "val_loss": [
        1.4282089471817017,
        1.38535737991333,
        1.3608804941177368,
        1.3440710306167603,
        1.3372141122817993,
        1.3166985511779785,
        1.305738091468811,
        1.3214361667633057,
        1.3204385042190552,
        1.3130117654800415,
        1.3169496059417725
    ],
    "val_accuracy": [
        0.4693618714809418,
        0.4909142255783081,
        0.5030285716056824,
        0.5080997347831726,
        0.5189463496208191,
        0.522749662399292,
        0.5295112133026123,
        0.5234540104866028,
        0.5252852439880371,
        0.528384268283844,
        0.5271164774894714
    ],
    "lr": [
        0.001,
        0.001,
        0.001,
        0.001,
        0.001,
        0.0005,
        0.0005,
        0.0005,
        0.0005,
        0.00025,
        0.00025
    ]
}
