# Supplementary material for: Deep convolutional neural network architecture for facial emotion recognition
Source: PeerJ Comput Sci. 2024 Dec 17;10:e2339. doi: 10.7717/peerj-cs.2339 (PMC11784769; doi:10.7717/peerj-cs.2339)
Supplement: Supplemental Information 1 [file peerj-cs-10-2339-s001.zip › hist_dict/history_dcnn_A100.json]

{
    "loss": [
        1.5708047151565552,
        1.0459496974945068,
        0.8591918349266052,
        0.7595652341842651,
        0.7054489254951477,
        0.6588838696479797,
        0.6222445368766785,
        0.5282925963401794,
        0.4863874614238739,
        0.45849522948265076,
        0.43180927634239197,
        0.409594863653183,
        0.3873610496520996,
        0.31019532680511475,
        0.2710900902748108,
        0.2430831342935562,
        0.2286265641450882
    ],
    "accuracy": [
        0.442321240901947,
        0.6321327686309814,
        0.6986174583435059,
        0.7299225330352783,
        0.7498238682746887,
        0.7661148309707642,
        0.78143709897995,
        0.8123899102210999,
        0.828592836856842,
        0.8381472229957581,
        0.8443554043769836,
        0.8517963886260986,
        0.8595016002655029,
        0.8886491656303406,
        0.9051162600517273,
        0.9125131964683533,
        0.9184572100639343
    ],
    "val_loss": [
        1.3824379444122314,
        1.0477321147918701,
        0.8424880504608154,
        0.7703264355659485,
        0.744504988193512,
        0.7053194046020508,
        0.8441771864891052,
        0.6652498245239258,
        0.6041858196258545,
        0.659087061882019,
        0.6999197602272034,
        0.7201181054115295,
        0.6322317719459534,
        0.625066339969635,
        0.6788895726203918,
        0.744300365447998,
        0.7007557153701782
    ],
    "val_accuracy": [
        0.496827632188797,
        0.6302432417869568,
        0.6943954825401306,
        0.7291152477264404,
        0.7319351434707642,
        0.7534367442131042,
        0.7199506759643555,
        0.761543869972229,
        0.7849841117858887,
        0.7671836614608765,
        0.7659499645233154,
        0.7520267963409424,
        0.7841029167175293,
        0.7989072799682617,
        0.7946774959564209,
        0.7959111928939819,
        0.7900951504707336
    ],
    "lr": [
        0.01,
        0.01,
        0.01,
        0.01,
        0.01,
        0.01,
        0.01,
        0.005,
        0.005,
        0.005,
        0.005,
        0.005,
        0.005,
        0.0025,
        0.0025,
        0.0025,
        0.0025
    ]
}
