# Supplementary material for: Deep convolutional neural network architecture for facial emotion recognition
Source: PeerJ Comput Sci. 2024 Dec 17;10:e2339. doi: 10.7717/peerj-cs.2339 (PMC11784769; doi:10.7717/peerj-cs.2339)
Supplement: Supplemental Information 1 [file peerj-cs-10-2339-s001.zip › hist_dict/historyeffnetb4.json]

{
    "loss": [
        1.6255351305007935,
        1.61203134059906,
        1.6126787662506104,
        1.6119500398635864,
        1.6137162446975708,
        1.6131075620651245,
        1.6158254146575928,
        1.6104484796524048,
        1.6094534397125244,
        1.604360818862915,
        1.6039527654647827,
        1.6018317937850952,
        1.6019314527511597,
        1.599887728691101
    ],
    "accuracy": [
        0.3468611240386963,
        0.35056012868881226,
        0.3516874611377716,
        0.35774677991867065,
        0.35320228338241577,
        0.34971463680267334,
        0.35344889760017395,
        0.35235679149627686,
        0.35292044281959534,
        0.359508216381073,
        0.36000141501426697,
        0.36292538046836853,
        0.36112871766090393,
        0.3598252534866333
    ],
    "val_loss": [
        1.6426810026168823,
        1.6412400007247925,
        1.616636872291565,
        1.6229945421218872,
        1.6549503803253174,
        1.6087408065795898,
        1.6113201379776,
        1.6370898485183716,
        1.6235766410827637,
        1.6081123352050781,
        1.6128703355789185,
        1.6082179546356201,
        1.61514151096344,
        1.609356164932251
    ],
    "val_accuracy": [
        0.36582615971565247,
        0.27975770831108093,
        0.36582615971565247,
        0.27144667506217957,
        0.25736019015312195,
        0.36582615971565247,
        0.36582615971565247,
        0.25736019015312195,
        0.36582615971565247,
        0.36582615971565247,
        0.36582615971565247,
        0.36582615971565247,
        0.36582615971565247,
        0.36582615971565247
    ],
    "lr": [
        0.001,
        0.001,
        0.001,
        0.001,
        0.001,
        0.001,
        0.001,
        0.001,
        0.001,
        0.0005,
        0.0005,
        0.0005,
        0.0005,
        0.00025
    ]
}
