# Supplementary material for: Deep convolutional neural network architecture for facial emotion recognition
Source: PeerJ Comput Sci. 2024 Dec 17;10:e2339. doi: 10.7717/peerj-cs.2339 (PMC11784769; doi:10.7717/peerj-cs.2339)
Supplement: Supplemental Information 1 [file peerj-cs-10-2339-s001.zip › hist_dict/historyvgg19.json]

{
    "loss": [
        1.5470504760742188,
        1.3920477628707886,
        1.3578193187713623,
        1.3365647792816162,
        1.3206841945648193,
        1.307162880897522,
        1.3017340898513794,
        1.2962976694107056,
        1.2918963432312012,
        1.286420226097107,
        1.284396767616272,
        1.2823047637939453,
        1.2806123495101929,
        1.2781603336334229,
        1.2771775722503662,
        1.276157259941101,
        1.2754647731781006,
        1.2741676568984985,
        1.2736396789550781,
        1.2733358144760132,
        1.2728890180587769,
        1.272235631942749,
        1.272074580192566,
        1.271802306175232,
        1.2716655731201172,
        1.2713344097137451,
        1.2712230682373047,
        1.2711308002471924,
        1.271043300628662,
        1.2708756923675537,
        1.2708122730255127,
        1.2707563638687134,
        1.2707008123397827,
        1.270630121231079,
        1.2706024646759033,
        1.2705774307250977,
        1.2705563306808472,
        1.2705106735229492
    ],
    "accuracy": [
        0.3960755169391632,
        0.47002044320106506,
        0.48129358887672424,
        0.49066442251205444,
        0.49527937173843384,
        0.5017614364624023,
        0.5030648708343506,
        0.5050729513168335,
        0.5086662173271179,
        0.510251522064209,
        0.5112026929855347,
        0.513105034828186,
        0.5120834112167358,
        0.5141266584396362,
        0.5133516788482666,
        0.5148664712905884,
        0.5145846605300903,
        0.5158176422119141,
        0.515254020690918,
        0.5157119631767273,
        0.5159585475921631,
        0.5168392658233643,
        0.5157119631767273,
        0.5163108706474304,
        0.5162756443023682,
        0.5167688131332397,
        0.516522228717804,
        0.5163813233375549,
        0.5168392658233643,
        0.5170154571533203,
        0.5171915888786316,
        0.5165574550628662,
        0.5173677206039429,
        0.5175438523292542,
        0.5175438523292542,
        0.5174733996391296,
        0.5172268152236938,
        0.5174029469490051
    ],
    "val_loss": [
        1.4401564598083496,
        1.396919846534729,
        1.3788580894470215,
        1.35932195186615,
        1.3481189012527466,
        1.3411248922348022,
        1.3363597393035889,
        1.3308113813400269,
        1.3281440734863281,
        1.3252280950546265,
        1.3251855373382568,
        1.323468565940857,
        1.3205516338348389,
        1.319671630859375,
        1.319463849067688,
        1.31838059425354,
        1.3178995847702026,
        1.3174935579299927,
        1.3176268339157104,
        1.316870093345642,
        1.316662073135376,
        1.316474437713623,
        1.3162972927093506,
        1.3160749673843384,
        1.3160468339920044,
        1.3159031867980957,
        1.3157708644866943,
        1.3157284259796143,
        1.3156903982162476,
        1.3156315088272095,
        1.3155572414398193,
        1.315550684928894,
        1.3155491352081299,
        1.315513014793396,
        1.3154985904693604,
        1.3154652118682861,
        1.3154469728469849,
        1.3154393434524536
    ],
    "val_accuracy": [
        0.45133116841316223,
        0.4749964773654938,
        0.47739118337631226,
        0.4848570227622986,
        0.4902098774909973,
        0.4954218864440918,
        0.4972531199455261,
        0.49978870153427124,
        0.5002112984657288,
        0.5035920739173889,
        0.5024651288986206,
        0.5034511685371399,
        0.5058459043502808,
        0.505282461643219,
        0.5068319439888,
        0.504437267780304,
        0.5072545409202576,
        0.5083814859390259,
        0.5078179836273193,
        0.5072545409202576,
        0.5073953866958618,
        0.5075362920761108,
        0.5088040828704834,
        0.5072545409202576,
        0.5075362920761108,
        0.5073953866958618,
        0.5082405805587769,
        0.5085223317146301,
        0.5082405805587769,
        0.5088040828704834,
        0.5076771378517151,
        0.5085223317146301,
        0.5090857744216919,
        0.5085223317146301,
        0.5085223317146301,
        0.5079588890075684,
        0.5080997347831726,
        0.5078179836273193
    ],
    "lr": [
        0.001,
        0.001,
        0.001,
        0.001,
        0.001,
        0.0005,
        0.0005,
        0.0005,
        0.0005,
        0.00025,
        0.00025,
        0.00025,
        0.00025,
        0.000125,
        0.000125,
        0.000125,
        0.000125,
        6.25e-05,
        6.25e-05,
        6.25e-05,
        6.25e-05,
        3.125e-05,
        3.125e-05,
        3.125e-05,
        3.125e-05,
        1.5625e-05,
        1.5625e-05,
        1.5625e-05,
        1.5625e-05,
        7.8125e-06,
        7.8125e-06,
        7.8125e-06,
        7.8125e-06,
        3.90625e-06,
        3.90625e-06,
        3.90625e-06,
        3.90625e-06,
        1.953125e-06
    ]
}
