# Supplementary material for: Deep convolutional neural network architecture for facial emotion recognition
Source: PeerJ Comput Sci. 2024 Dec 17;10:e2339. doi: 10.7717/peerj-cs.2339 (PMC11784769; doi:10.7717/peerj-cs.2339)
Supplement: Supplemental Information 1 [file peerj-cs-10-2339-s001.zip › hist_dict/history_dcnn_t4.json]

{
    "loss": [
        1.5363705158233643,
        1.0234918594360352,
        0.8566905856132507,
        0.7639907598495483,
        0.7037144303321838,
        0.6518518328666687,
        0.6137316823005676,
        0.5214642286300659,
        0.4771270453929901,
        0.45122984051704407,
        0.43134576082229614,
        0.4045972526073456,
        0.3846284747123718,
        0.31440970301628113,
        0.2771216332912445,
        0.24938900768756866,
        0.2279927134513855,
        0.22239801287651062,
        0.20507992804050446,
        0.16175580024719238,
        0.1380957067012787,
        0.12237538397312164
    ],
    "accuracy": [
        0.45997709035873413,
        0.6403663158416748,
        0.6950070261955261,
        0.7302306890487671,
        0.7501761317253113,
        0.7707379460334778,
        0.7816132307052612,
        0.8181577920913696,
        0.8307502865791321,
        0.8382793068885803,
        0.8470852375030518,
        0.8555829524993896,
        0.8623194694519043,
        0.8866237998008728,
        0.9038833975791931,
        0.9140542149543762,
        0.9184572100639343,
        0.9201303124427795,
        0.9280556440353394,
        0.9412205219268799,
        0.9514793753623962,
        0.9564547538757324
    ],
    "val_loss": [
        1.5346065759658813,
        0.9599983096122742,
        1.1051545143127441,
        0.9497475028038025,
        0.7354692816734314,
        0.7593265771865845,
        0.6666766405105591,
        0.6561298370361328,
        0.6172826886177063,
        0.6921766400337219,
        0.6450267434120178,
        0.7308114171028137,
        0.6751989722251892,
        0.6105326414108276,
        0.6416015625,
        0.7134369015693665,
        0.6763784885406494,
        0.6998603940010071,
        0.7860931158065796,
        0.7336084246635437,
        0.7574018239974976,
        0.7636042237281799
    ],
    "val_accuracy": [
        0.49242156744003296,
        0.6573845744132996,
        0.6291857361793518,
        0.6989777684211731,
        0.7407472729682922,
        0.7203031182289124,
        0.7661262154579163,
        0.7657737135887146,
        0.7756432890892029,
        0.7606626749038696,
        0.7731758952140808,
        0.7589002251625061,
        0.7733521461486816,
        0.8008459806442261,
        0.7960874438285828,
        0.7923863530158997,
        0.7915050983428955,
        0.7957349419593811,
        0.780578076839447,
        0.8019034266471863,
        0.8063094615936279,
        0.8022559285163879
    ],
    "lr": [
        0.01,
        0.01,
        0.01,
        0.01,
        0.01,
        0.01,
        0.01,
        0.005,
        0.005,
        0.005,
        0.005,
        0.005,
        0.005,
        0.0025,
        0.0025,
        0.0025,
        0.0025,
        0.0025,
        0.0025,
        0.00125,
        0.00125,
        0.00125
    ]
}
