# Supplementary material for: Deep convolutional neural network architecture for facial emotion recognition
Source: PeerJ Comput Sci. 2024 Dec 17;10:e2339. doi: 10.7717/peerj-cs.2339 (PMC11784769; doi:10.7717/peerj-cs.2339)
Supplement: Supplemental Information 1 [file peerj-cs-10-2339-s001.zip › helper_functions.py]

## We create a bunch of helpful functions throughout the course.
## Storing them here so they're easily accessible.

import tensorflow as tf

# Create a function to import an image and resize it to be able to be used with our model
def load_and_prep_image(filename, img_shape=224, scale=True):
  """
  Reads in an image from filename, turns it into a tensor and reshapes into
  (224, 224, 3).

  Parameters
  ----------
  filename (str): string filename of target image
  img_shape (int): size to resize target image to, default 224
  scale (bool): whether to scale pixel values to range(0, 1), default True
  """
  # Read in the image
  img = tf.io.read_file(filename)
  # Decode it into a tensor
  img = tf.image.decode_jpeg(img)
  # Resize the image
  img = tf.image.resize(img, [img_shape, img_shape])
  if scale:
    # Rescale the image (get all values between 0 and 1)
    return img/255.
  else:
    return img

# Note: The following confusion matrix code is a remix of Scikit-Learn's 
# plot_confusion_matrix function - https://scikit-learn.org/stable/modules/generated/sklearn.metrics.plot_confusion_matrix.html
import itertools
import matplotlib.pyplot as plt
import numpy as np
from sklearn.metrics import confusion_matrix

# Our function needs a different name to sklearn's plot_confusion_matrix
def make_confusion_matrix(y_true, y_pred, classes=None, figsize=(10, 10), text_size=15, norm=False, savefig=False): 
  """Makes a labelled confusion matrix comparing predictions and ground truth labels.

  If classes is passed, confusion matrix will be labelled, if not, integer class values
  will be used.

  Args:
    y_true: Array of truth labels (must be same shape as y_pred).
    y_pred: Array of predicted labels (must be same shape as y_true).
    classes: Array of class labels (e.g. string form). If `None`, integer labels are used.
    figsize: Size of output figure (default=(10, 10)).
    text_size: Size of output figure text (default=15).
    norm: normalize values or not (default=False).
    savefig: save confusion matrix to file (default=False).
  
  Returns:
    A labelled confusion matrix plot comparing y_true and y_pred.

  Example usage:
    make_confusion_matrix(y_true=test_labels, # ground truth test labels
                          y_pred=y_preds, # predicted labels
                          classes=class_names, # array of class label names
                          figsize=(15, 15),
                          text_size=10)
  """  
  # Create the confustion matrix
  cm = confusion_matrix(y_true, y_pred)
  cm_norm = cm.astype("float") / cm.sum(axis=1)[:, np.newaxis] # normalize it
  n_classes = cm.shape[0] # find the number of classes we're dealing with

  # Plot the figure and make it pretty
  fig, ax = plt.subplots(figsize=figsize)
  cax = ax.matshow(cm, cmap=plt.cm.Blues) # colors will represent how 'correct' a class is, darker == better
  fig.colorbar(cax)

  # Are there a list of classes?
  if classes:
    labels = classes
  else:
    labels = np.arange(cm.shape[0])
  
  # Label the axes
  ax.set(title="Confusion Matrix",
         xlabel="Predicted label",
         ylabel="True label",
         xticks=np.arange(n_classes), # create enough axis slots for each class
         yticks=np.arange(n_classes), 
         xticklabels=labels, # axes will labeled with class names (if they exist) or ints
         yticklabels=labels)
  
  # Make x-axis labels appear on bottom
  ax.xaxis.set_label_position("bottom")
  ax.xaxis.tick_bottom()

  # Set the threshold for different colors
  threshold = (cm.max() + cm.min()) / 2.

  # Plot the text on each cell
  for i, j in itertools.product(range(cm.shape[0]), range(cm.shape[1])):
    if norm:
      plt.text(j, i, f"{cm[i, j]} ({cm_norm[i, j]*100:.1f}%)",
              horizontalalignment="center",
              color="white" if cm[i, j] > threshold else "black",
              size=text_size)
    else:
      plt.text(j, i, f"{cm[i, j]}",
              horizontalalignment="center",
              color="white" if cm[i, j] > threshold else "black",
              size=text_size)

  # Save the figure to the current working directory
  if savefig:
    fig.savefig("confusion_matrix.png")
  
# Make a function to predict on images and plot them (works with multi-class)
def pred_and_plot(model, filename, class_names):
  """
  Imports an image located at filename, makes a prediction on it with
  a trained model and plots the image with the predicted class as the title.
  """
  # Import the target image and preprocess it
  img = load_and_prep_image(filename)

  # Make a prediction
  pred = model.predict(tf.expand_dims(img, axis=0))

  # Get the predicted class
  if len(pred[0]) > 1: # check for multi-class
    pred_class = class_names[pred.argmax()] # if more than one output, take the max
  else:
    pred_class = class_names[int(tf.round(pred)[0][0])] # if only one output, round

  # Plot the image and predicted class
  plt.imshow(img)
  plt.title(f"Prediction: {pred_class}")
  plt.axis(False);
  
import datetime

def create_tensorboard_callback(dir_name, experiment_name):
  """
  Creates a TensorBoard callback instand to store log files.

  Stores log files with the filepath:
    "dir_name/experiment_name/current_datetime/"

  Args:
    dir_name: target directory to store TensorBoard log files
    experiment_name: name of experiment directory (e.g. efficientnet_model_1)
  """
  log_dir = dir_name + "/" + experiment_name + "/" + datetime.datetime.now().strftime("%Y%m%d-%H%M%S")
  tensorboard_callback = tf.keras.callbacks.TensorBoard(
      log_dir=log_dir
  )
  print(f"Saving TensorBoard log files to: {log_dir}")
  return tensorboard_callback

# Plot the validation and training data separately
import matplotlib.pyplot as plt

def plot_loss_curves(history):
  """
  Returns separate loss curves for training and validation metrics.

  Args:
    history: TensorFlow model History object (see: https://www.tensorflow.org/api_docs/python/tf/keras/callbacks/History)
  """ 
  loss = history.history['loss']
  val_loss = history.history['val_loss']

  accuracy = history.history['accuracy']
  val_accuracy = history.history['val_accuracy']

  epochs = range(len(history.history['loss']))

  # Plot loss
  plt.plot(epochs, loss, label='training_loss')
  plt.plot(epochs, val_loss, label='val_loss')
  plt.title('Loss')
  plt.xlabel('Epochs')
  plt.legend()

  # Plot accuracy
  plt.figure()
  plt.plot(epochs, accuracy, label='training_accuracy')
  plt.plot(epochs, val_accuracy, label='val_accuracy')
  plt.title('Accuracy')
  plt.xlabel('Epochs')
  plt.legend();

def compare_historys(original_history, new_history, initial_epochs=5):
    """
    Compares two TensorFlow model History objects.
    
    Args:
      original_history: History object from original model (before new_history)
      new_history: History object from continued model training (after original_history)
      initial_epochs: Number of epochs in original_history (new_history plot starts from here) 
    """
    
    # Get original history measurements
    acc = original_history.history["accuracy"]
    loss = original_history.history["loss"]

    val_acc = original_history.history["val_accuracy"]
    val_loss = original_history.history["val_loss"]

    # Combine original history with new history
    total_acc = acc + new_history.history["accuracy"]
    total_loss = loss + new_history.history["loss"]

    total_val_acc = val_acc + new_history.history["val_accuracy"]
    total_val_loss = val_loss + new_history.history["val_loss"]

    # Make plots
    plt.figure(figsize=(8, 8))
    plt.subplot(2, 1, 1)
    plt.plot(total_acc, label='Training Accuracy')
    plt.plot(total_val_acc, label='Validation Accuracy')
    plt.plot([initial_epochs-1, initial_epochs-1],
              plt.ylim(), label='Start Fine Tuning') # reshift plot around epochs
    plt.legend(loc='lower right')
    plt.title('Training and Validation Accuracy')

    plt.subplot(2, 1, 2)
    plt.plot(total_loss, label='Training Loss')
    plt.plot(total_val_loss, label='Validation Loss')
    plt.plot([initial_epochs-1, initial_epochs-1],
              plt.ylim(), label='Start Fine Tuning') # reshift plot around epochs
    plt.legend(loc='upper right')
    plt.title('Training and Validation Loss')
    plt.xlabel('epoch')
    plt.show()
  
# Create function to unzip a zipfile into current working directory 
# (since we're going to be downloading and unzipping a few files)
import zipfile

def unzip_data(filename):
  """
  Unzips filename into the current working directory.

  Args:
    filename (str): a filepath to a target zip folder to be unzipped.
  """
  zip_ref = zipfile.ZipFile(filename, "r")
  zip_ref.extractall()
  zip_ref.close()

# Walk through an image classification directory and find out how many files (images)
# are in each subdirectory.
import os

def walk_through_dir(dir_path):
  """
  Walks through dir_path returning its contents.

  Args:
    dir_path (str): target directory
  
  Returns:
    A print out of:
      number of subdiretories in dir_path
      number of images (files) in each subdirectory
      name of each subdirectory
  """
  for dirpath, dirnames, filenames in os.walk(dir_path):
    print(f"There are {len(dirnames)} directories and {len(filenames)} images in '{dirpath}'.")
    
# Function to evaluate: accuracy, precision, recall, f1-score
from sklearn.metrics import accuracy_score, precision_recall_fscore_support

def calculate_results(y_true, y_pred):
  """
  Calculates model accuracy, precision, recall and f1 score of a binary classification model.

  Args:
      y_true: true labels in the form of a 1D array
      y_pred: predicted labels in the form of a 1D array

  Returns a dictionary of accuracy, precision, recall, f1-score.
  """
  # Calculate model accuracy
  model_accuracy = accuracy_score(y_true, y_pred) * 100
  # Calculate model precision, recall and f1 score using "weighted average
  model_precision, model_recall, model_f1, _ = precision_recall_fscore_support(y_true, y_pred, average="weighted")
  model_results = {#"accuracy": model_accuracy,
                  "precision": model_precision,
                  "recall": model_recall,
                  "f1": model_f1}
  return model_results
import pickle
def load_variables(filename=[],vars2=[]):
    for i in range(len(filename)):
        with open(f'time_var/{filename[i]}', 'rb') as file:
            vars2.append(pickle.load(file))


def json_dump(filepath: str = "", filenames: list = [], dicts: list = []) -> None:
    """
    Saves dictionary variables as json files

    Args:
    filepath (str): path to save the file. Default is current directory
    filename (list of strings): names for each saved file
    dicts (list of dictionaires): data to be stored in a file

    Returns: None

    """
    import json
    if (len(filenames) != len(dicts)):
        raise ValueError("Input size Incompatible")
    for i in range(len(filenames)):
        python_obj = eval(str(dicts[i]))
        json_obj = json.dumps(python_obj,indent=4)
        with open(f"{filepath}/{filenames[i]}","w") as file:
            file.write(json_obj)


def json_load(filepath : str ="", filenames : list = []) -> list:
    """
    Loads json dictionaries into python variables

    Args:
    filepath (str): Path to the folder enclosing the filenames. If not provided, will look for filenames in the working directory.
    filename (list(str)): Path to the file containing data. If not provided, will look for a .jsonl or .json files in

    Returns:
    List containing python dictionaries
    """
    import json
    var = []
    for i in range(len(filenames)):
        with open(f"{filepath}/{filenames[i]}") as file:
            var.append(json.load(file))
    return var

def plot_hist1(hist:list =[], gpu_names:list =[],savefig = False, save="temp"):
    """
    Plots the Accuracy, Loss Val_Accuracy and Val_Loss of the given models in a subplot grid
    """
    if (len(hist) != len(gpu_names)):
        raise ValueError("Wrong Input size")   
    import matplotlib.pyplot as plt
    val_acc=[]
    val_loss=[]
    loss=[]
    accuracy=[]
    metrics=[val_acc,accuracy,val_loss,loss]
    metrics_title=["val_acc","accuracy","val_loss","loss"]
    titles = ["A","B","C","D"]
    for history in hist:
        accuracy.append(history["accuracy"][:20])
        val_acc.append(history["val_accuracy"][:20])
        loss.append(history["loss"][:20])
        val_loss.append(history["val_loss"][:20])
    fig, axs = plt.subplots(2, 2, figsize=(16, 16))
    # c=['g','r','b','orange',"black"]
    c = ['#ca0020','#f4a582','#f7f7f7','#92c5de','#0571b0']
    line_styles = ['-', '--', '-.', ':']
    min_pixels = 900
    max_pixels = 3000
    dpi = 450
    width_in_inches = max(min_pixels / dpi, 3)
    height_in_inches = max(min_pixels / dpi, 3)
    width_in_inches = min(width_in_inches, max_pixels / dpi)
    height_in_inches = min(height_in_inches, max_pixels / dpi)
    
    fig, axs = plt.subplot_mosaic([['a)', 'b)'], ['c)', 'd)']], layout='constrained')
    for j in range(len(metrics)):
        for i, (label, ax) in enumerate(axs.items()):
            if label[0] == chr(97 + j):
                for k, history in enumerate(hist):
                    ax.plot(metrics[j][k], c=c[k], linestyle=line_styles[k % len(line_styles)])
                ax.set_xlabel("epochs", fontsize=10)
                ax.set_ylabel(f"{metrics_title[j]}", fontsize=10)
                ax.annotate(label, xy=(0, 1), xycoords='axes fraction',
                            xytext=(+0.05, -0.05), textcoords='offset points',
                            fontsize=10, ha='left', va='top')
                ax.xaxis.set_major_locator(plt.MaxNLocator(12))
                ax.yaxis.set_major_locator(plt.MaxNLocator(12))
                ax.tick_params(axis='both', which='major', labelsize=8)
                ax.legend(fontsize=8)

    plt.tight_layout()
    # plt.savefig(f"plot_model/{save}.png", dpi=dpi, bbox_inches='tight')
    plt.show()


def plot_hist2(hist:list =[], gpu_names:list =[],savefig = False, save="temp"):
    """
    Plots the Accuracy, Loss Val_Accuracy and Val_Loss of the given models in a subplot grid
    """
    if (len(hist) != len(gpu_names)):
        raise ValueError("Wrong Input size")   
    import matplotlib.pyplot as plt
    val_acc=[]
    val_loss=[]
    loss=[]
    accuracy=[]
    metrics=[val_acc,accuracy,val_loss,loss]
    metrics_title=["val_acc","accuracy","val_loss","loss"]
    for history in hist:
        accuracy.append(history["accuracy"][:20])
        val_acc.append(history["val_accuracy"][:20])
        loss.append(history["loss"][:20])
        val_loss.append(history["val_loss"][:20])

    # plt.figure(figsize=(16,16))
    # c=['g','r','b','orange',"black"]
    c = ['#ca0020','#f4a582','#92c5de','#0571b0']
    line_styles = ['-', '--', '-.', ':']
    min_pixels = 900
    max_pixels = 3000
    dpi = 1000
    width_in_inches = max(min_pixels / dpi, 3)
    height_in_inches = max(min_pixels / dpi, 3)
    width_in_inches = min(width_in_inches, max_pixels / dpi)
    height_in_inches = min(height_in_inches, max_pixels / dpi)
    
    for j in range(len(metrics)):
        # plt.subplot(2,2,j+1)
        plt.figure(figsize=(width_in_inches, height_in_inches), dpi=dpi)
        for i in range(len(hist)):
            plt.plot(metrics[j][i],c=c[i],label=gpu_names[i])
        plt.title(f"epochs vs {metrics_title[j]}")
        plt.xlabel("epochs", fontsize=7)
        plt.ylabel(metrics_title[j], fontsize=7)
        plt.legend()
        plt.xticks(fontsize=6)
        plt.yticks(fontsize=6)
        # plt.savefig(f"plot_model/{metrics_title[j]}.png", dpi=dpi, bbox_inches='tight')
        plt.show()
